# Supplementary material for: Case Report: Wiskott-Aldrich Syndrome Caused by Extremely Skewed X-Chromosome Inactivation in a Chinese Girl
Source: Front Pediatr. 2021 Jul 8;9:691524. doi: 10.3389/fped.2021.691524 (PMC8295588; doi:10.3389/fped.2021.691524)
Supplement: Supplementary file 1 [file Data_Sheet_1.zip]

Archive with 6 entries (4 files):
- Data Sheet 1/
- Data Sheet 1/Supplementary Material Presentation/
- Data Sheet 1/Supplementary Material Presentation/Figure 1.tif
- Data Sheet 1/Supplementary Material Presentation/Figure 2.docx
- Data Sheet 1/Supplementary Material Presentation/Supplementary Table 1.docx
- Data Sheet 1/Supplementary Material Presentation/Therapeutic intervention and method description.docx
